# Supplementary material for: Characterizing the Content Related to Oral Health Education on TikTok
Source: Int J Environ Res Public Health. 2021 Dec 16;18(24):13260. doi: 10.3390/ijerph182413260 (PMC8701928; doi:10.3390/ijerph182413260)
Supplement: Supplementary file 1 [file ijerph-18-13260-s001.zip]

Archive with 1 entries (1 files):
- ijerph-1495240-supplementary.pdf
